# Supplementary material for: The Synergistic Effects of Aminosilane Coupling Agent on the Adhesion Performance of Silane Primer for Silicone Resin Thermal Protection Coating
Source: Polymers (Basel). 2023 May 18;15(10):2361. doi: 10.3390/polym15102361 (PMC10220930; doi:10.3390/polym15102361)
Supplement: Supplementary file 1 [file polymers-15-02361-s001.zip]

Archive with 1 entries (1 files):
- polymers-2380143-supplementary.pdf
